# Supplementary material for: Skeletal metalation of lactams through a carbonyl-to-nickel-exchange logic
Source: Nat Commun. 2023 Aug 29;14:5273. doi: 10.1038/s41467-023-40979-3 (PMC10465567; doi:10.1038/s41467-023-40979-3)
Supplement: Supplementary file 3 — Source Data [file 41467_2023_40979_MOESM3_ESM.xlsx]

## Sheet: Tabelle1
2
CO
C	-2.58777	0.00148431	-0.505968
O	-3.12669	0.125348	-1.50494
15
PhMe
C	2.49372	-0.0752401	0.0775535
C	0.983551	-0.0662683	0.0321617
C	0.254583	-1.27589	-0.00122768
C	-1.14953	-1.27524	-0.0197927
C	-1.85656	-0.0597868	-0.0068381
C	-1.14539	1.15162	0.0235501
C	0.259967	1.14556	0.04201
H	2.91531	0.915281	-0.183225
H	2.91675	-0.827528	-0.619009
H	2.86005	-0.336245	1.09416
H	0.799823	-2.23373	-0.0148156
H	-1.6962	-2.23091	-0.0479912
H	-2.95737	-0.0575103	-0.0237642
H	-1.68776	2.1101	0.029908
H	0.809712	2.10052	0.062823
81
IPrNi(PhMe)
Ni	-0.131538	0.161164	1.20505
N	1.15808	-0.0287554	-1.40466
N	-1.00202	-0.00325558	-1.55851
C	0.0158622	0.0414056	-0.616764
C	0.854764	-0.105438	-2.76727
H	1.6301	-0.158901	-3.53735
C	-0.51245	-0.0919187	-2.8633
H	-1.17601	-0.139663	-3.73163
C	2.46759	-0.0885899	-0.821614
C	3.2578	1.08503	-0.800224
C	4.51694	1.01335	-0.171179
H	5.15461	1.90854	-0.129076
C	4.96224	-0.181764	0.41053
H	5.94773	-0.218234	0.900396
C	4.15774	-1.33135	0.375924
H	4.51964	-2.25855	0.842497
C	2.89201	-1.31174	-0.239337
C	2.71998	2.39601	-1.36386
H	2.00028	2.13895	-2.16844
C	1.92891	3.15168	-0.276628
H	1.13274	2.51057	0.154586
H	1.45914	4.06583	-0.695399
H	2.60123	3.45731	0.552674
C	3.80766	3.28335	-1.98808
H	4.51082	3.67556	-1.22415
H	3.34611	4.16102	-2.48486
H	4.40137	2.73207	-2.74579
C	1.99866	-2.54679	-0.290204
H	0.962376	-2.18135	-0.123849
C	2.05207	-3.21572	-1.67865
H	1.77395	-2.51017	-2.48514
H	1.34967	-4.07399	-1.72434
H	3.07295	-3.59628	-1.89361
C	2.29291	-3.56908	0.81401
H	1.52549	-4.36909	0.798306
H	2.27237	-3.0985	1.81642
H	3.2805	-4.05923	0.682544
C	-2.37941	-0.0958508	-1.16995
C	-2.91261	-1.37936	-0.89804
C	-4.24633	-1.45121	-0.45089
H	-4.68795	-2.43315	-0.220884
C	-5.01483	-0.288835	-0.290207
H	-6.05413	-0.363267	0.0657415
C	-4.46756	0.968529	-0.588017
H	-5.08305	1.8722	-0.462871
C	-3.13863	1.09131	-1.0388
C	-2.07217	-2.64121	-1.05314
H	-1.1159	-2.34758	-1.53033
C	-1.72171	-3.24143	0.320493
H	-2.63365	-3.56652	0.864172
H	-1.19282	-2.48673	0.938586
H	-1.05933	-4.12395	0.203392
C	-2.74601	-3.67229	-1.97524
H	-2.97426	-3.23679	-2.9694
H	-3.69678	-4.04988	-1.54431
H	-2.07984	-4.54656	-2.12655
C	-2.51521	2.45494	-1.3086
H	-1.60191	2.28259	-1.91482
C	-3.4379	3.38705	-2.10996
H	-3.77328	2.91414	-3.05567
H	-2.90599	4.32667	-2.36452
H	-4.34213	3.67023	-1.53181
C	-2.0619	3.09396	0.0182832
H	-2.93289	3.29549	0.677246
H	-1.53251	4.0524	-0.162015
H	-1.37502	2.40211	0.552537
C	-2.42469	-0.534366	3.14951
C	-0.98261	-0.103859	3.0346
C	0.0949025	-1.05103	3.07728
C	1.44971	-0.628062	3.15083
C	1.77454	0.741151	3.097
C	0.735652	1.69114	2.9525
C	-0.627066	1.28307	2.94463
H	-2.7674	-0.518542	4.20788
H	-2.56521	-1.56317	2.76486
H	-3.08683	0.137891	2.5686
H	-0.141105	-2.12508	3.13083
H	2.24911	-1.38049	3.22332
H	2.82538	1.06555	3.12009
H	0.974931	2.7618	2.86711
H	-1.4222	2.0435	2.91921
28
lactam_1
O	-1.12583	2.05833	-0.121943
C	-1.74974	1.0132	-0.0882736
C	-3.26961	0.849702	-0.167092
C	-3.53504	-0.569749	0.346034
C	-2.26065	-1.33428	-0.0495539
N	-1.21532	-0.296448	-0.00426954
C	0.129939	-0.706354	-0.0177045
O	0.9606	0.333149	0.0925269
C	2.43266	0.150766	0.0531399
C	2.93972	1.58901	0.186244
C	2.87913	-0.705362	1.24338
C	2.83997	-0.455817	-1.29395
O	0.427159	-1.89145	-0.111059
H	-3.55424	0.965321	-1.2368
H	-3.76969	1.66125	0.394674
H	-4.44592	-1.03549	-0.0750769
H	-3.63743	-0.560206	1.45078
H	-2.32764	-1.75682	-1.07619
H	-2.00193	-2.16275	0.635686
H	4.04715	1.60424	0.164905
H	2.59636	2.03392	1.14078
H	2.55785	2.21279	-0.645522
H	2.52164	-0.260651	2.19374
H	3.98657	-0.741257	1.27457
H	2.49215	-1.73719	1.16058
H	2.45486	0.164606	-2.12792
H	2.45363	-1.4858	-1.40283
H	3.94569	-0.482375	-1.36565
94
IM1
Ni	0.310745	-0.355076	-1.18344
O	2.81774	1.41286	-0.176163
O	2.3777	3.62333	0.310543
O	1.23928	0.625771	-2.46572
N	0.95332	2.51215	-1.00204
N	-1.84363	-1.06407	0.764819
N	-0.261221	-2.51798	0.515669
C	2.12553	2.41982	-0.277719
C	3.59643	3.84628	1.11113
C	3.57601	2.95579	2.35889
H	4.43964	3.20642	3.00699
H	3.63486	1.88785	2.08542
H	2.64668	3.12653	2.93744
C	4.84072	3.60824	0.246319
H	4.91819	2.54701	-0.051457
H	5.74831	3.88825	0.817798
H	4.79998	4.23438	-0.667726
C	3.4754	5.32397	1.49749
H	3.44013	5.96243	0.592468
H	4.34616	5.62914	2.11069
H	2.55268	5.49776	2.08621
C	0.0630325	3.68221	-0.952722
H	0.499304	4.51678	-1.54539
H	-0.0561525	4.03885	0.0880071
C	-1.24267	3.15962	-1.5706
H	-1.84586	3.97135	-2.01993
H	-1.85332	2.67333	-0.785867
C	-0.763179	2.11176	-2.57396
H	-1.52022	1.35505	-2.83803
H	-0.405355	2.58239	-3.51872
C	0.45329	1.48488	-1.88919
C	-0.657563	-1.26239	0.0797695
C	-2.16269	-2.15292	1.58457
H	-3.06957	-2.16826	2.19597
C	-1.16065	-3.07243	1.42384
H	-1.00769	-4.06177	1.86432
C	-2.63261	0.130608	0.680037
C	-2.38508	1.16606	1.61465
C	-3.16784	2.3328	1.51164
H	-3.00251	3.16242	2.21432
C	-4.15914	2.44851	0.525291
H	-4.75639	3.37078	0.456492
C	-4.40023	1.39511	-0.368913
H	-5.19195	1.49655	-1.1256
C	-3.64921	0.204554	-0.302431
C	-1.29938	1.01651	2.67512
H	-1.18781	-0.0703715	2.87347
C	-1.66166	1.69222	4.00671
H	-0.903494	1.44266	4.77646
H	-2.65328	1.3637	4.37962
H	-1.68021	2.79829	3.91579
C	0.0582247	1.5163	2.1479
H	0.0157516	2.60218	1.92494
H	0.350833	0.981563	1.22124
H	0.853189	1.35357	2.90281
C	-3.90519	-0.962187	-1.25046
H	-3.53195	-1.87684	-0.743655
C	-3.08828	-0.809007	-2.54726
H	-3.40988	0.0904635	-3.11321
H	-3.22468	-1.69371	-3.20249
H	-2.00453	-0.71146	-2.3141
C	-5.39791	-1.17512	-1.54822
H	-5.9927	-1.27291	-0.617117
H	-5.53777	-2.09903	-2.14544
H	-5.82455	-0.338349	-2.13935
C	1.00212	-3.07982	0.128648
C	1.08165	-3.82842	-1.06983
C	2.34157	-4.34532	-1.43114
H	2.44226	-4.92337	-2.36212
C	3.4678	-4.1247	-0.625963
H	4.44376	-4.53729	-0.92499
C	3.36102	-3.37168	0.552759
H	4.25533	-3.19509	1.169
C	2.12665	-2.82545	0.952425
C	-0.128466	-4.00596	-1.97798
H	-1.02557	-3.70886	-1.39642
C	-0.0186712	-3.04629	-3.17742
H	0.062572	-1.98954	-2.82271
H	-0.911803	-3.11919	-3.83133
H	0.881876	-3.26913	-3.78635
C	-0.32542	-5.46415	-2.42524
H	0.510602	-5.81496	-3.06519
H	-1.25721	-5.56143	-3.01917
H	-0.397694	-6.14827	-1.55524
C	2.00335	-2.00839	2.23257
H	1.03146	-1.47596	2.19191
C	1.97972	-2.93428	3.46472
H	2.93345	-3.49553	3.55621
H	1.15757	-3.67578	3.40101
H	1.83949	-2.34508	4.39467
C	3.09763	-0.935435	2.34699
H	4.10913	-1.38346	2.43705
H	2.93015	-0.320865	3.25525
H	3.0874	-0.262571	1.46666
94
TS1 (three-membered TS)
Ni	0.952175	6.47174	14.7322
O	2.49866	5.6101	12.2946
O	1.08655	6.89206	11.0175
O	0.916149	3.79279	14.0905
N	0.3177	6.02516	12.9657
N	0.943101	6.45761	17.6745
N	2.65812	7.43243	16.7857
C	1.40629	6.12542	12.0929
C	2.13133	7.3135	10.0567
C	3.20726	8.11543	10.7987
H	2.74689	8.96281	11.3451
H	3.9353	8.52695	10.0713
H	3.74782	7.4846	11.5268
C	2.70505	6.08965	9.33348
H	3.24869	5.43629	10.039
H	3.4028	6.4224	8.53871
H	1.89077	5.50657	8.85802
C	1.35273	8.20813	9.08815
H	0.545331	7.63554	8.58958
H	2.03264	8.60634	8.3092
H	0.896673	9.06208	9.62748
C	-1.04259	6.48306	12.6182
H	-1.13485	6.58192	11.521
H	-1.23841	7.48068	13.0645
C	-1.99583	5.40864	13.1783
H	-2.14171	4.62008	12.411
H	-2.99126	5.83645	13.4111
C	-1.31449	4.79775	14.4103
H	-1.51754	5.39309	15.3226
H	-1.63668	3.7569	14.6092
C	0.197747	4.79328	14.1298
C	1.51239	6.7405	16.4517
C	1.70628	6.96281	18.7295
H	1.40395	6.84402	19.7738
C	2.79341	7.58188	18.166
H	3.64104	8.10724	18.6154
C	-0.258327	5.68014	17.7961
C	-1.50212	6.35348	17.8267
C	-2.66634	5.56415	17.913
H	-3.65199	6.05229	17.9321
C	-2.58351	4.16512	17.9593
H	-3.50392	3.56439	18.0233
C	-1.33617	3.52531	17.9084
H	-1.28705	2.42715	17.9268
C	-0.14307	4.26837	17.821
C	-1.57996	7.8668	17.6683
H	-0.592914	8.28142	17.961
C	-2.64155	8.51606	18.5696
H	-2.59117	9.62082	18.4855
H	-2.49299	8.24409	19.6346
H	-3.66955	8.21334	18.2812
C	-1.79569	8.22183	16.1829
H	-2.76765	7.82899	15.8174
H	-0.985616	7.77524	15.5595
H	-1.78622	9.32116	16.0333
C	1.22224	3.59153	17.7813
H	1.90423	4.27174	17.2306
C	1.21698	2.25557	17.0252
H	0.609328	1.48438	17.5433
H	2.25216	1.86311	16.9576
H	0.839098	2.39096	15.9932
C	1.77863	3.41965	19.2102
H	1.84641	4.38683	19.7465
H	2.79482	2.97514	19.1797
H	1.12669	2.7467	19.8061
C	3.60896	7.82549	15.781
C	4.67903	6.94339	15.493
C	5.57339	7.32315	14.4735
H	6.40909	6.65738	14.2119
C	5.40389	8.52801	13.7758
H	6.11151	8.80258	12.9786
C	4.32815	9.3754	14.0759
H	4.19464	10.3082	13.5078
C	3.40483	9.04033	15.0849
C	4.79776	5.59135	16.1855
H	4.21642	5.64359	17.1296
C	4.15074	4.4964	15.3128
H	3.09618	4.73348	15.0659
H	4.17365	3.51895	15.8375
H	4.69403	4.38749	14.3515
C	6.24553	5.23596	16.5603
H	6.87674	5.08182	15.6607
H	6.26863	4.29057	17.1397
H	6.7165	6.02987	17.1755
C	2.18012	9.90849	15.345
H	1.72322	9.56107	16.2943
C	2.52552	11.3976	15.5088
H	3.27493	11.553	16.3113
H	1.61612	11.9771	15.7687
H	2.93468	11.8301	14.5723
C	1.14375	9.68267	14.2284
H	1.54633	9.97932	13.2381
H	0.21486	10.2576	14.4187
H	0.866198	8.59851	14.1672
94
TS1 (Boc-assisted pathway)
Ni	1.79187	4.87969	13.6266
O	-0.817152	2.26996	12.4297
O	1.03587	3.61574	12.4181
N	0.504175	2.44253	14.2889
N	1.68291	7.61712	14.288
N	3.40826	6.75553	15.2742
C	0.430734	4.13725	16.0807
H	0.813744	4.73992	16.9267
H	-0.28006	4.75875	15.5031
C	-0.234612	2.8267	16.5246
H	-1.16429	3.00388	17.1022
H	0.467849	2.26609	17.1757
C	-0.521999	2.02634	15.2239
H	-0.496713	0.931528	15.4171
H	-1.53574	2.2679	14.8313
C	0.26571	2.79786	13.0408
C	-1.42705	2.93114	11.2502
C	-2.72246	2.13664	11.0596
H	-2.4984	1.06532	10.8866
H	-3.28128	2.52526	10.1856
H	-3.36797	2.21953	11.9566
C	-0.511694	2.78383	10.0293
H	0.427168	3.34686	10.1749
H	-1.03	3.16774	9.12727
H	-0.266349	1.71625	9.8591
C	-1.73008	4.39805	11.5812
H	-2.33731	4.47047	12.506
H	-2.30851	4.85606	10.7544
H	-0.805569	4.98739	11.724
C	2.33225	6.40943	14.4817
C	2.34605	8.67323	14.9113
H	1.99666	9.7068	14.8381
C	3.43527	8.12699	15.5367
H	4.2355	8.58402	16.1252
C	0.506041	7.74026	13.4683
C	-0.769473	7.68943	14.0849
C	-1.8991	7.80751	13.2526
H	-2.90427	7.76481	13.696
C	-1.76198	7.97003	11.8665
H	-2.65862	8.05266	11.2334
C	-0.488749	8.02064	11.2838
H	-0.392836	8.14137	10.1947
C	0.673278	7.91431	12.0728
C	-0.911407	7.53411	15.5936
H	-0.00602138	6.99953	15.9485
C	-0.941696	8.91138	16.2883
H	-0.0312929	9.50186	16.0681
H	-1.01065	8.79105	17.3892
H	-1.81947	9.50174	15.9515
C	-2.13706	6.69828	15.9965
H	-3.08562	7.24427	15.8139
H	-2.09785	6.45985	17.0785
H	-2.18224	5.7429	15.4361
C	2.05497	7.92031	11.4305
H	2.79584	8.13832	12.2276
C	2.2073	9.00655	10.353
H	1.56314	8.8081	9.47161
H	3.25513	9.04065	9.99154
H	1.94523	10.0091	10.7478
C	2.38151	6.5232	10.8733
H	2.40489	5.76509	11.6907
H	3.37676	6.50901	10.3852
H	1.62013	6.19407	10.1373
C	4.44734	5.86258	15.7151
C	5.43363	5.4517	14.7884
C	6.47612	4.63346	15.2674
H	7.25356	4.28835	14.5689
C	6.53739	4.25344	16.6144
H	7.3652	3.62052	16.9697
C	5.53646	4.66246	17.5061
H	5.57688	4.33711	18.5565
C	4.46245	5.46149	17.0718
C	5.37459	5.82094	13.312
H	4.55922	6.5604	13.1792
C	6.67734	6.47549	12.8204
H	6.92996	7.37486	13.4186
H	6.57698	6.7846	11.7595
H	7.53684	5.77622	12.8813
C	5.00371	4.57915	12.4801
H	5.75409	3.77152	12.606
H	4.94141	4.82966	11.4019
H	4.01297	4.18542	12.8039
C	3.34501	5.84011	18.0351
H	2.50615	6.23519	17.4251
C	3.78329	6.95393	19.0048
H	4.63384	6.61708	19.6341
H	2.95026	7.23489	19.6822
H	4.10638	7.86608	18.4641
C	2.82338	4.60659	18.7953
H	2.60073	3.78577	18.0856
H	1.90053	4.85759	19.3579
H	3.56752	4.23589	19.5304
C	1.61418	3.74153	15.182
O	2.6652	3.2632	15.6091
94
IM2
Ni	0.571654	0.436127	0.483944
O	-0.368438	2.07399	-0.717429
O	1.14054	3.80454	-1.06701
O	1.42999	-0.813632	2.74061
N	1.59639	2.03132	0.330037
N	-1.93031	-0.990413	0.621751
N	-0.284108	-2.36238	0.304675
C	0.753683	2.64099	-0.501147
C	0.267282	4.53096	-2.01269
C	0.0396973	3.67313	-3.26309
H	1.01094	3.36108	-3.69717
H	-0.508255	4.26149	-4.02631
H	-0.548908	2.77139	-3.01722
C	-1.04859	4.91336	-1.3219
H	-1.62545	4.01112	-1.04797
H	-1.65755	5.54114	-2.0033
H	-0.843987	5.49888	-0.402862
C	1.09323	5.77658	-2.34712
H	2.06255	5.49079	-2.8021
H	1.29631	6.36608	-1.43104
H	0.542647	6.417	-3.06414
C	3.01103	2.29757	0.457892
H	3.20141	3.34915	0.771585
H	3.52272	2.16619	-0.52726
C	3.63131	1.33162	1.47768
H	3.34075	1.63368	2.50729
H	4.73679	1.41005	1.42236
C	3.21264	-0.140501	1.26082
H	3.35517	-0.433618	0.199325
H	3.82852	-0.80941	1.89724
C	1.74603	-0.338081	1.65631
C	-0.566491	-1.0231	0.459988
C	-2.48433	-2.27005	0.576842
H	-3.55869	-2.44008	0.69095
C	-1.44378	-3.13767	0.36845
H	-1.42401	-4.22373	0.247886
C	-2.67395	0.239909	0.668884
C	-2.62318	1.03166	1.8394
C	-3.34028	2.24452	1.82889
H	-3.32586	2.88623	2.72312
C	-4.06346	2.65005	0.698462
H	-4.61334	3.60378	0.712539
C	-4.07466	1.85359	-0.455323
H	-4.62187	2.19357	-1.34801
C	-3.37113	0.634937	-0.498471
C	-1.83137	0.61301	3.07151
H	-1.23095	-0.279457	2.80884
C	-2.77524	0.225011	4.22527
H	-3.39394	1.08819	4.54966
H	-2.19356	-0.125063	5.10295
H	-3.46495	-0.589297	3.92227
C	-0.824785	1.69981	3.48652
H	-1.33046	2.63456	3.80651
H	-0.146663	1.93917	2.64066
H	-0.199997	1.34169	4.32935
C	-3.30556	-0.171692	-1.79135
H	-2.77063	-1.11734	-1.57526
C	-2.47293	0.576778	-2.85001
H	-2.97342	1.51788	-3.16012
H	-2.33729	-0.051744	-3.75446
H	-1.4794	0.844116	-2.44103
C	-4.70307	-0.546378	-2.3138
H	-5.27864	-1.11592	-1.55569
H	-4.62164	-1.17181	-3.22657
H	-5.29351	0.35514	-2.57925
C	1.03052	-2.84049	-0.0248679
C	1.57116	-2.48733	-1.28795
C	2.88178	-2.91525	-1.57772
H	3.32994	-2.64984	-2.54735
C	3.61757	-3.67082	-0.655135
H	4.64161	-3.9927	-0.89957
C	3.05066	-4.02021	0.578131
H	3.63427	-4.61647	1.29497
C	1.74756	-3.61184	0.924263
C	0.794415	-1.69083	-2.33148
H	-0.191173	-1.42831	-1.90044
C	1.50466	-0.366709	-2.66113
H	1.66407	0.220228	-1.73059
H	0.890146	0.245644	-3.35105
H	2.49093	-0.538953	-3.13989
C	0.532516	-2.53316	-3.59387
H	1.47906	-2.81025	-4.10335
H	-0.0833178	-1.95939	-4.31686
H	-0.0073702	-3.47047	-3.34885
C	1.13743	-4.02543	2.2585
H	0.271644	-3.35846	2.44488
C	0.626364	-5.47969	2.18335
H	-0.0926562	-5.62866	1.35297
H	0.122509	-5.76715	3.12922
H	1.47065	-6.18172	2.01913
C	2.10686	-3.85037	3.44
H	2.98587	-4.52252	3.35692
H	1.59165	-4.10004	4.39017
H	2.45475	-2.80186	3.50353
94
TS2
Ni	-0.329978	-1.35493	-0.385439
O	-0.252976	1.60451	-1.66891
O	-0.953519	0.928319	-3.75757
O	0.26201	-3.80003	0.940417
N	-0.708998	-0.602656	-2.09376
N	-0.415045	-0.372819	2.26581
N	1.44938	0.244302	1.33307
C	-0.60737	0.695092	-2.43967
C	-0.766205	2.24526	-4.36869
C	-1.66992	3.28797	-3.69335
H	-2.72208	2.93757	-3.696
H	-1.62337	4.24631	-4.2496
H	-1.35645	3.4611	-2.6486
C	0.716744	2.64358	-4.31927
H	1.05377	2.77582	-3.27543
H	0.874713	3.59142	-4.87278
H	1.338	1.85688	-4.7934
C	-1.21095	2.0169	-5.8189
H	-0.584462	1.23899	-6.29951
H	-1.11707	2.95459	-6.40198
H	-2.26781	1.6842	-5.85288
C	-1.23657	-1.60308	-3.02015
H	-0.851876	-1.44713	-4.05079
H	-2.35089	-1.53199	-3.09045
C	-0.863259	-3.01237	-2.5386
H	0.225522	-3.18215	-2.67684
H	-1.38182	-3.75958	-3.17719
C	-1.24537	-3.29738	-1.06422
H	-2.2515	-2.8901	-0.820784
H	-1.2962	-4.3902	-0.899621
C	-0.214432	-2.97032	0.216109
C	0.287617	-0.448961	1.08696
C	0.295714	0.339349	3.23375
H	-0.102463	0.522053	4.23495
C	1.47537	0.714241	2.65004
H	2.32683	1.27273	3.0453
C	-1.75156	-0.890458	2.38121
C	-2.76877	-0.282354	1.59283
C	-4.06077	-0.833621	1.68
H	-4.87382	-0.396538	1.08376
C	-4.33131	-1.9263	2.51899
H	-5.35156	-2.33696	2.57067
C	-3.31019	-2.49594	3.2883
H	-3.53206	-3.35359	3.9406
C	-1.9923	-1.9967	3.22956
C	-2.48677	0.947713	0.733675
H	-1.48789	0.82458	0.263847
C	-2.42016	2.21676	1.60799
H	-2.14141	3.09251	0.987021
H	-1.66425	2.12025	2.41297
H	-3.40091	2.42598	2.08532
C	-3.46606	1.12411	-0.431711
H	-4.49563	1.36622	-0.0934497
H	-3.50848	0.211635	-1.05998
H	-3.12099	1.95533	-1.07698
C	-0.891778	-2.62305	4.07849
H	0.0808022	-2.2792	3.67052
C	-0.893084	-4.16043	4.01505
H	-1.81131	-4.59116	4.46512
H	-0.0294074	-4.56222	4.58345
H	-0.809866	-4.51536	2.97067
C	-1.00022	-2.13893	5.53958
H	-0.975273	-1.03342	5.61557
H	-0.167858	-2.54508	6.15048
H	-1.95468	-2.48	5.99241
C	2.41563	0.582073	0.319258
C	3.19576	-0.450327	-0.254542
C	4.0861	-0.0990266	-1.28886
H	4.70351	-0.881176	-1.75568
C	4.20164	1.22708	-1.72357
H	4.89947	1.48111	-2.53633
C	3.43417	2.23285	-1.12074
H	3.53438	3.27249	-1.46576
C	2.51981	1.93814	-0.0914063
C	3.15142	-1.88655	0.251549
H	2.27731	-1.98885	0.920963
C	2.96208	-2.89426	-0.893185
H	2.07783	-2.62203	-1.50544
H	2.79933	-3.913	-0.488804
H	3.84438	-2.93026	-1.56504
C	4.40862	-2.19856	1.08694
H	5.32991	-2.1136	0.47322
H	4.36107	-3.23059	1.49205
H	4.50532	-1.49718	1.94065
C	1.73899	3.06846	0.573536
H	0.887669	2.61515	1.12056
C	2.63578	3.80306	1.59309
H	3.08584	3.11602	2.33755
H	2.05504	4.57254	2.14275
H	3.47249	4.31566	1.07356
C	1.14292	4.06784	-0.431924
H	1.93274	4.62921	-0.973148
H	0.52022	4.81403	0.103281
H	0.513045	3.5284	-1.16249
94
IM3
Ni	-0.295722	1.18935	-0.838051
O	1.53649	-1.53046	-0.908022
O	1.18468	-1.90772	-3.14794
O	-0.533223	3.76792	0.429568
N	-0.00663154	-0.277353	-2.11134
N	0.778916	0.153648	1.78531
N	-0.876258	-1.01862	1.00364
C	0.940029	-1.23274	-1.9601
C	2.45819	-2.59547	-3.38649
C	2.35578	-2.99407	-4.86344
H	1.47924	-3.65287	-5.02521
H	3.26764	-3.53888	-5.17978
H	2.24014	-2.09609	-5.50261
C	3.61938	-1.61568	-3.17164
H	3.69451	-1.32964	-2.10645
H	3.46742	-0.70087	-3.77919
H	4.57517	-2.0846	-3.48022
C	2.61111	-3.84118	-2.50274
H	3.57392	-4.34274	-2.73031
H	1.79522	-4.56202	-2.69995
H	2.59056	-3.55803	-1.43554
C	-0.585062	-0.0629311	-3.44932
H	-1.11363	-0.973888	-3.8074
H	0.218507	0.144523	-4.19362
C	-1.52262	1.13378	-3.3467
H	-2.46101	0.832056	-2.83048
H	-1.81927	1.49478	-4.35996
C	-0.814666	2.22615	-2.55036
H	0.154464	2.52653	-3.00175
H	-1.4352	3.12926	-2.39071
C	-0.462437	2.71534	-0.0661035
C	-0.0857409	0.0695239	0.727012
C	0.582977	-0.909751	2.6719
H	1.19893	-1.03547	3.56616
C	-0.467304	-1.64071	2.18537
H	-0.964433	-2.53148	2.57607
C	1.53933	1.33708	2.11504
C	2.73297	1.63753	1.41868
C	3.42913	2.80604	1.79043
H	4.35998	3.06363	1.26253
C	2.95843	3.63902	2.81219
H	3.52061	4.544	3.08974
C	1.76212	3.32827	3.47279
H	1.38675	3.99848	4.26084
C	1.01941	2.18172	3.13282
C	3.2526	0.774194	0.282427
H	2.58887	-0.105381	0.176397
C	4.67851	0.264214	0.556343
H	5.41507	1.09379	0.608464
H	5.00184	-0.417601	-0.256958
H	4.73031	-0.296526	1.51203
C	3.16945	1.54599	-1.04827
H	2.11706	1.82718	-1.2676
H	3.5246	0.915232	-1.88604
H	3.77968	2.47359	-1.03085
C	-0.298559	1.90129	3.84953
H	-0.808122	1.07228	3.32012
C	-1.24519	3.11455	3.80666
H	-2.22646	2.84974	4.2506
H	-1.41299	3.4573	2.76779
H	-0.841166	3.97057	4.38524
C	-0.056169	1.43915	5.29945
H	-1.01737	1.19432	5.79671
H	0.440291	2.23604	5.89164
H	0.58989	0.53946	5.33955
C	-2.08372	-1.30168	0.264171
C	-3.13427	-0.34718	0.334967
C	-4.27748	-0.571984	-0.456288
H	-5.10135	0.155429	-0.428612
C	-4.38664	-1.71216	-1.2623
H	-5.28529	-1.86682	-1.87911
C	-3.35947	-2.66347	-1.27026
H	-3.46372	-3.56634	-1.88852
C	-2.1865	-2.48277	-0.510043
C	-3.10742	0.827695	1.30825
H	-2.04883	1.07321	1.51509
C	-3.75513	2.09967	0.743658
H	-3.58183	2.95276	1.42956
H	-4.85289	1.99274	0.622328
H	-3.32289	2.35784	-0.243774
C	-3.74791	0.400773	2.64454
H	-3.21953	-0.470641	3.08175
H	-4.81123	0.115978	2.50086
H	-3.71086	1.22959	3.38094
C	-1.1145	-3.56421	-0.487194
H	-0.158745	-3.0812	-0.197259
C	-1.47178	-4.63939	0.562487
H	-0.657011	-5.38773	0.647172
H	-2.4	-5.17514	0.271633
H	-1.64598	-4.20841	1.56806
C	-0.905898	-4.22563	-1.85823
H	-0.0857313	-4.96727	-1.79473
H	-0.631332	-3.48301	-2.63122
H	-1.81018	-4.77388	-2.19393
92
P1
Ni	0.000647583	-0.838321	-0.243859
O	2.13258	-0.778238	0.636957
O	3.30513	-2.58298	-0.248604
N	1.00805	-2.40094	-0.364747
N	-0.285704	2.01194	-0.0350159
N	-2.22341	1.06805	0.157973
C	2.17605	-1.89697	0.0269391
C	4.64275	-2.00967	0.0107688
C	4.8114	-0.736177	-0.824921
H	4.63504	-0.952738	-1.89787
H	5.84255	-0.344467	-0.713966
H	4.09965	0.0425918	-0.497258
C	4.8249	-1.74512	1.51057
H	5.87164	-1.43754	1.70878
H	4.61867	-2.66585	2.09287
H	4.14301	-0.945536	1.852
C	5.58502	-3.11732	-0.468685
H	5.41882	-4.04759	0.110296
H	6.63947	-2.80369	-0.337038
H	5.41314	-3.3366	-1.54124
C	0.680994	-3.37767	-1.38931
H	0.969293	-4.41369	-1.10036
H	1.20544	-3.14806	-2.34869
C	-0.836495	-3.2017	-1.54344
H	-1.33657	-3.69023	-0.679677
H	-1.21856	-3.70336	-2.46266
C	-1.1592	-1.69539	-1.53105
H	-0.863442	-1.20259	-2.48521
H	-2.22939	-1.49452	-1.34486
C	-0.89027	0.76942	-0.0582857
C	-1.20327	3.03621	0.196492
H	-0.897073	4.08469	0.250793
C	-2.42898	2.43953	0.320667
H	-3.42054	2.85568	0.518453
C	1.13663	2.21913	-0.085813
C	1.82626	2.37471	1.14008
C	3.20649	2.64627	1.08176
H	3.77167	2.77593	2.01749
C	3.87005	2.73873	-0.149272
H	4.95012	2.94975	-0.176035
C	3.16859	2.53574	-1.34627
H	3.70582	2.5767	-2.30594
C	1.78599	2.26655	-1.34035
C	1.1216	2.22866	2.48323
H	0.0788375	1.91202	2.2812
C	1.06044	3.57173	3.23388
H	2.07915	3.94546	3.46897
H	0.511364	3.4603	4.19169
H	0.547112	4.34888	2.63161
C	1.76579	1.11946	3.3349
H	1.17824	0.957114	4.26214
H	2.79977	1.38804	3.6374
H	1.81041	0.172056	2.76336
C	1.04742	1.97943	-2.64044
H	-0.0331512	1.90707	-2.4019
C	1.48673	0.610568	-3.19565
H	1.30569	-0.183837	-2.44064
H	2.56691	0.609485	-3.4504
H	0.915936	0.353941	-4.11204
C	1.22472	3.10389	-3.6752
H	2.28352	3.20413	-3.99267
H	0.898808	4.08283	-3.26828
H	0.625103	2.89146	-4.58415
C	-3.24891	0.0813926	0.350829
C	-4.20695	-0.118343	-0.673203
C	-5.19083	-1.10362	-0.462403
H	-5.9497	-1.28576	-1.23839
C	-5.20222	-1.87074	0.711386
H	-5.97001	-2.64726	0.851401
C	-4.24001	-1.65228	1.70699
H	-4.26001	-2.25885	2.6253
C	-3.24811	-0.662779	1.5555
C	-4.18185	0.692927	-1.96418
H	-3.21256	1.23154	-1.99809
C	-4.25163	-0.19845	-3.21736
H	-5.22177	-0.732209	-3.29003
H	-3.44198	-0.954582	-3.213
H	-4.14419	0.418559	-4.13293
C	-5.3068	1.74673	-1.96718
H	-5.23625	2.42375	-1.0919
H	-6.30355	1.25905	-1.9334
H	-5.26218	2.36738	-2.88593
C	-2.22888	-0.422145	2.66296
H	-1.62202	0.460033	2.3764
C	-2.91495	-0.0904765	4.00079
H	-3.50481	-0.94956	4.38278
H	-3.60151	0.774833	3.90029
H	-2.15503	0.159204	4.76958
C	-1.2586	-1.60946	2.79473
H	-0.490007	-1.40017	3.56639
H	-0.733809	-1.78713	1.82815
H	-1.79146	-2.54076	3.07949
31
lactam_2
O	-0.606689	-1.79455	0.817751
C	-1.36663	-0.972332	0.324437
C	-2.80739	-1.33589	-0.0252331
C	-3.82419	-0.192355	0.0414898
C	-3.26704	1.02391	-0.698609
C	-1.94687	1.45756	-0.0734584
N	-0.965405	0.345024	-0.0126659
C	0.390825	0.756403	0.0108395
O	1.20205	-0.234916	-0.364436
C	2.66889	-0.151317	-0.161554
C	3.25754	0.919715	-1.08607
C	2.9609	0.119249	1.31818
C	3.13304	-1.55297	-0.565982
O	0.709984	1.9086	0.274907
H	-3.08113	-2.19267	0.619803
H	-2.75786	-1.72714	-1.06747
H	-4.01823	0.0767727	1.10294
H	-4.79336	-0.518864	-0.387723
H	-3.97204	1.87948	-0.659254
H	-3.11132	0.778496	-1.77205
H	-2.1179	1.8452	0.955467
H	-1.47467	2.27716	-0.644988
H	2.97719	0.716052	-2.13905
H	4.36368	0.902589	-1.01398
H	2.89578	1.92589	-0.806754
H	2.4524	-0.635976	1.94993
H	2.61925	1.12727	1.61759
H	4.05214	0.0497734	1.49779
H	2.87537	-1.75734	-1.62411
H	2.64267	-2.31736	0.0677438
H	4.23108	-1.63837	-0.447654
97
IM1'
Ni	-0.148195	0.0173452	-1.16343
O	2.16802	0.734726	-0.422233
O	2.98476	2.78581	0.187244
O	0.152095	1.51794	-2.27923
N	0.773069	2.57769	-0.254899
N	-2.06552	-1.38364	0.576157
N	-0.150073	-2.37596	0.4266
C	1.99669	1.93093	-0.185426
C	4.40287	2.37396	0.137455
C	4.76459	1.94678	-1.291
H	4.23104	1.02137	-1.57394
H	5.85611	1.76561	-1.35779
H	4.50019	2.74752	-2.01055
C	5.13523	3.66274	0.523631
H	4.83269	3.99485	1.53687
H	4.90406	4.47377	-0.195199
H	6.22992	3.49229	0.522447
C	4.67692	1.26396	1.15728
H	4.35546	1.58108	2.16899
H	5.7652	1.05414	1.18977
H	4.14138	0.336807	0.886748
C	0.711251	4.03577	-0.0066844
H	1.14767	4.57298	-0.881374
H	1.35347	4.26338	0.862947
C	-0.714008	4.52837	0.235917
H	-0.686754	5.63496	0.318361
H	-1.08171	4.13992	1.21071
C	-1.64371	2.5308	-0.922832
H	-2.07239	2.1499	0.0244824
H	-2.27112	2.139	-1.7436
C	-0.250643	1.95066	-1.10583
C	-0.800841	-1.21343	0.0341744
C	-2.1914	-2.5965	1.25527
H	-3.12777	-2.89856	1.73349
C	-0.978807	-3.22701	1.15747
H	-0.632371	-4.19293	1.53607
C	-3.08159	-0.373072	0.526751
C	-3.20698	0.497729	1.6376
C	-4.18662	1.50756	1.56552
H	-4.30492	2.20827	2.40519
C	-4.99946	1.64126	0.429735
H	-5.75272	2.44307	0.386914
C	-4.85654	0.759577	-0.650948
H	-5.50026	0.873953	-1.53625
C	-3.90011	-0.275026	-0.62142
C	-2.25861	0.398218	2.82794
H	-1.8396	-0.629043	2.83556
C	-2.96425	0.613507	4.17614
H	-3.33332	1.6542	4.2886
H	-2.25822	0.426305	5.01077
H	-3.82986	-0.069395	4.29662
C	-1.07293	1.36624	2.64911
H	-0.528642	1.17299	1.70289
H	-0.355255	1.26486	3.48846
H	-1.42647	2.41826	2.62872
C	-3.74074	-1.22926	-1.79854
H	-3.07534	-2.05146	-1.46405
C	-3.03712	-0.527436	-2.97414
H	-3.63282	0.33393	-3.34263
H	-2.88694	-1.23069	-3.81925
H	-2.03975	-0.151034	-2.64508
C	-5.08187	-1.85454	-2.22064
H	-5.58206	-2.35876	-1.3685
H	-4.92143	-2.60654	-3.02034
H	-5.78123	-1.09157	-2.6213
C	1.26365	-2.55248	0.253573
C	1.75717	-2.97278	-1.00286
C	3.15296	-3.08885	-1.15019
H	3.57161	-3.4008	-2.11893
C	4.015	-2.81047	-0.0793051
H	5.10341	-2.90891	-0.212316
C	3.49707	-2.4008	1.15779
H	4.18345	-2.1787	1.98904
C	2.10993	-2.2504	1.34711
C	0.814398	-3.2296	-2.17084
H	-0.208959	-3.32511	-1.75305
C	0.809764	-2.02352	-3.12424
H	0.530977	-1.06756	-2.59897
H	0.0816685	-2.15968	-3.94873
H	1.81451	-1.84456	-3.55856
C	1.1355	-4.53318	-2.92129
H	2.12427	-4.48697	-3.4227
H	0.376262	-4.72076	-3.70775
H	1.143	-5.40303	-2.23356
C	1.55126	-1.77634	2.684
H	0.468544	-1.58501	2.54546
C	1.6967	-2.8697	3.75937
H	2.76564	-3.10188	3.94977
H	1.19842	-3.81072	3.44954
H	1.24451	-2.54058	4.71792
C	2.1818	-0.44916	3.13481
H	2.04776	0.330689	2.3614
H	3.26858	-0.554718	3.33061
H	1.70605	-0.0983365	4.07339
C	-1.65349	4.06695	-0.878501
H	-2.68667	4.43491	-0.706428
H	-1.31681	4.4811	-1.85495
97
TS1' (Boc-assisted pathway)
Ni	1.65493	4.93074	13.8486
O	-0.740406	2.35413	12.1242
O	0.615669	4.19344	12.3489
N	0.93713	2.40961	13.7115
N	1.78286	7.65467	14.1997
N	3.46499	6.83893	15.2928
C	0.43443	3.9293	16.0692
H	0.570852	4.62719	16.9248
H	-0.328791	4.38525	15.4067
C	-0.014606	2.54259	16.5719
H	-0.789358	2.69902	17.3527
H	0.847795	2.05617	17.0776
C	0.413769	1.23419	14.3758
H	1.26743	0.68055	14.8269
H	-0.0839152	0.538032	13.6617
C	0.287535	3.00663	12.74
C	-1.83571	3.0998	11.4804
C	-2.85066	1.9972	11.1609
H	-2.39999	1.24018	10.4884
H	-3.74125	2.42655	10.6606
H	-3.17664	1.48815	12.0898
C	-1.35088	3.78299	10.1945
H	-0.641465	4.59621	10.4293
H	-2.21753	4.20248	9.64367
H	-0.845803	3.04674	9.53719
C	-2.41978	4.10794	12.4795
H	-2.71494	3.594	13.4169
H	-3.31995	4.59124	12.0498
H	-1.68391	4.8977	12.7185
C	2.37163	6.4554	14.5506
C	2.49972	8.74695	14.68
H	2.19813	9.77825	14.4765
C	3.56342	8.23073	15.374
H	4.3886	8.71697	15.9015
C	0.6297	7.69633	13.3392
C	-0.660454	7.64864	13.9252
C	-1.76623	7.69997	13.0575
H	-2.78334	7.66283	13.473
C	-1.58986	7.7744	11.6666
H	-2.4693	7.80537	11.0054
C	-0.302926	7.78203	11.1152
H	-0.177113	7.81034	10.0222
C	0.838648	7.7375	11.9409
C	-0.827092	7.53385	15.4353
H	0.0665342	6.99252	15.8121
C	-0.846188	8.92535	16.0996
H	0.0742399	9.49936	15.8745
H	-0.926771	8.83074	17.2022
H	-1.71314	9.51896	15.7412
C	-2.06158	6.71252	15.8372
H	-3.00705	7.25049	15.6182
H	-2.04468	6.50619	16.9264
H	-2.09124	5.74168	15.3036
C	2.23456	7.69767	11.3322
H	2.96005	7.56935	12.1609
C	2.572	9.0228	10.6241
H	1.88359	9.20867	9.77338
H	3.60643	8.999	10.2237
H	2.49099	9.88285	11.3197
C	2.39522	6.48372	10.3982
H	2.13578	5.54393	10.9254
H	3.44137	6.4115	10.0367
H	1.73699	6.56779	9.50851
C	4.45595	5.94782	15.8352
C	5.45835	5.45097	14.971
C	6.44075	4.61405	15.5356
H	7.23195	4.19987	14.8928
C	6.42183	4.29929	16.9015
H	7.20318	3.6489	17.3241
C	5.4013	4.79086	17.7278
H	5.38021	4.5114	18.7916
C	4.3854	5.61348	17.2066
C	5.44448	5.74311	13.4759
H	4.76158	6.60176	13.3081
C	6.82648	6.14291	12.9335
H	7.25205	6.99884	13.4961
H	6.7489	6.43536	11.8663
H	7.55054	5.3039	12.9912
C	4.85551	4.54012	12.7134
H	5.47084	3.62979	12.868
H	4.80592	4.75008	11.6257
H	3.8221	4.32243	13.0705
C	3.232	6.09184	18.0799
H	2.41675	6.4071	17.395
C	3.63563	7.31567	18.9252
H	4.46585	7.05596	19.6149
H	2.78059	7.67096	19.5369
H	3.97516	8.15818	18.2904
C	2.67481	4.96208	18.9642
H	2.4666	4.05717	18.3602
H	1.73469	5.28622	19.4556
H	3.38657	4.68075	19.7677
C	-0.582417	1.61288	15.4891
H	-1.46592	2.09841	15.0168
H	-0.955582	0.683261	15.9724
C	1.79216	3.90735	15.3629
O	2.793	3.39009	15.8112
97
TS1' (three-membered TS)
Ni	0.22483	9.04323	16.073
O	1.95029	8.54896	13.7277
O	0.441595	9.65409	12.416
O	0.759851	6.50638	15.1475
N	-0.329835	8.56605	14.2666
N	0.361826	8.92296	19.0274
N	2.01469	9.93988	18.0764
C	0.805114	8.89226	13.4776
C	1.45773	10.1855	11.4786
C	2.4131	11.1149	12.2334
H	1.84641	11.9229	12.7376
H	3.11984	11.5825	11.519
H	2.99024	10.5655	12.9976
C	2.18583	9.027	10.787
H	2.78911	8.44999	11.5101
H	2.85452	9.42858	9.99914
H	1.45483	8.34662	10.3055
C	0.606893	10.9708	10.4765
H	-0.115771	10.3019	9.96818
H	1.25841	11.4324	9.7085
H	0.0425343	11.7749	10.9894
C	-1.6633	9.10315	13.8426
H	-1.64377	9.23115	12.7458
H	-1.78626	10.1147	14.2845
C	-2.84346	8.21783	14.236
H	-3.76857	8.81134	14.0797
H	-2.90335	7.3452	13.5486
C	-1.54344	6.76164	15.7637
H	-1.74251	5.84219	15.1663
H	-1.37954	6.42596	16.8059
C	-0.191165	7.29241	15.2851
C	0.841621	9.2722	17.782
C	1.21024	9.34621	20.0519
H	0.988216	9.15326	21.1053
C	2.25747	9.99421	19.4481
H	3.14388	10.4828	19.8627
C	-0.818115	8.12552	19.1987
C	-2.07183	8.77677	19.2808
C	-3.21664	7.96325	19.3854
H	-4.21123	8.43071	19.437
C	-3.10478	6.56492	19.4284
H	-4.01199	5.94664	19.5106
C	-1.84531	5.95024	19.3732
H	-1.77088	4.85299	19.4131
C	-0.67057	6.71873	19.2486
C	-2.17175	10.2983	19.2377
H	-1.16759	10.6949	19.4951
C	-3.16588	10.8519	20.2722
H	-3.12777	11.9603	20.2852
H	-2.93623	10.4865	21.2939
H	-4.21086	10.5635	20.0345
C	-2.49801	10.799	17.8179
H	-3.49964	10.4494	17.4911
H	-1.74402	10.422	17.0909
H	-2.49284	11.908	17.7839
C	0.704666	6.06066	19.2111
H	1.43361	6.83287	18.8921
C	0.801296	4.91146	18.194
H	0.0821923	4.09622	18.4188
H	1.81883	4.47031	18.226
H	0.627199	5.27175	17.1604
C	1.1043	5.60219	20.6284
H	1.08095	6.44455	21.3495
H	2.12971	5.1784	20.6264
H	0.41184	4.81897	21.0027
C	2.9176	10.3859	17.0506
C	3.97059	9.52269	16.6652
C	4.85964	9.98736	15.6761
H	5.68656	9.33977	15.3468
C	4.69719	11.2528	15.0964
H	5.40354	11.5971	14.3255
C	3.62366	12.0732	15.4752
H	3.48844	13.0505	14.9883
C	2.70691	11.6542	16.4569
C	4.12476	8.12745	17.2561
H	3.30324	7.97848	17.9854
C	3.96625	7.04468	16.172
H	2.99565	7.1355	15.6447
H	4.01969	6.03683	16.6341
H	4.77949	7.11105	15.4187
C	5.45169	7.98654	18.0245
H	6.32432	8.11048	17.3494
H	5.52677	6.98077	18.4871
H	5.53815	8.74366	18.831
C	1.47589	12.4855	16.7946
H	1.06961	12.1034	17.7539
C	1.78376	13.9798	16.9789
H	2.57147	14.1398	17.743
H	0.872634	14.5229	17.3033
H	2.12558	14.4495	16.0335
C	0.395802	12.2585	15.7194
H	0.746664	12.5915	14.7212
H	-0.539965	12.7994	15.9667
H	0.14515	11.1678	15.637
C	-2.72969	7.71368	15.6712
H	-3.65546	7.19283	15.9919
H	-2.58324	8.56454	16.3669
97
IM2'
Ni	-0.00541748	-0.708788	-0.256054
O	-3.15212	-2.63566	0.500513
O	-1.94589	-0.677993	0.830064
N	-1.04061	-2.31222	-0.37719
N	0.0115736	2.15605	-0.318703
N	2.00211	1.42726	0.117247
C	2.08057	-2.5394	-0.662093
H	3.15798	-2.40114	-0.893837
H	1.96544	-2.51557	0.438929
C	1.59907	-3.89408	-1.2261
H	2.37964	-4.65008	-0.994234
H	1.56095	-3.8221	-2.3356
C	-0.986581	-3.58535	-1.06582
H	-0.982507	-3.41289	-2.16872
H	-1.9027	-4.16922	-0.836521
C	-2.06383	-1.85059	0.336203
C	-4.38435	-2.13755	1.14137
C	-5.32388	-3.34412	1.05323
H	-5.48256	-3.63704	-0.00367493
H	-6.30585	-3.09434	1.50135
H	-4.8983	-4.21058	1.59771
C	-4.9323	-0.953064	0.337673
H	-4.23197	-0.0993208	0.366001
H	-5.90621	-0.629821	0.757444
H	-5.09061	-1.24531	-0.720033
C	-4.10647	-1.76897	2.60396
H	-3.63481	-2.62181	3.13256
H	-5.06059	-1.5293	3.1155
H	-3.43534	-0.894187	2.66707
C	0.717342	0.991208	-0.124817
C	0.828343	3.28073	-0.202085
H	0.436382	4.29431	-0.324674
C	2.08687	2.8207	0.0809292
H	3.02333	3.35006	0.273753
C	-1.4154	2.2077	-0.488317
C	-2.19594	2.60272	0.624574
C	-3.58873	2.69456	0.441862
H	-4.2257	2.99718	1.28709
C	-4.17451	2.38189	-0.792952
H	-5.26597	2.4546	-0.916553
C	-3.3782	1.95104	-1.86294
H	-3.85036	1.68293	-2.82034
C	-1.97854	1.84886	-1.73447
C	-1.57902	2.86778	1.99394
H	-0.481174	2.74859	1.90133
C	-1.84551	4.30586	2.47299
H	-1.46386	5.05172	1.74611
H	-1.35034	4.49101	3.44859
H	-2.93137	4.49252	2.60839
C	-2.05329	1.81909	3.01839
H	-3.14405	1.90486	3.20689
H	-1.53048	1.96032	3.98695
H	-1.85231	0.796977	2.64308
C	-1.13115	1.36389	-2.90349
H	-0.0857463	1.2632	-2.55207
C	-1.14272	2.38197	-4.0591
H	-2.16472	2.51532	-4.47223
H	-0.486342	2.03811	-4.8849
H	-0.781803	3.37573	-3.72323
C	-1.5715	-0.0376941	-3.36241
H	-1.52109	-0.752127	-2.5145
H	-0.895821	-0.409779	-4.15825
H	-2.60727	-0.0350745	-3.76142
C	3.07116	0.548501	0.501281
C	4.1344	0.317219	-0.406208
C	5.15577	-0.563145	0.00152962
H	5.99485	-0.764568	-0.680584
C	5.1101	-1.19483	1.25206
H	5.91224	-1.88937	1.54563
C	4.04698	-0.943955	2.13026
H	4.02259	-1.44173	3.11164
C	3.00857	-0.0582801	1.78137
C	4.20155	1.00681	-1.76398
H	3.18496	1.38808	-1.99071
C	5.16681	2.20963	-1.70687
H	4.88875	2.92809	-0.9103
H	5.17114	2.75361	-2.67381
H	6.20364	1.87007	-1.50087
C	4.59105	0.047771	-2.90138
H	5.62178	-0.344412	-2.77775
H	4.55825	0.583103	-3.87241
H	3.88295	-0.801277	-2.95726
C	1.87783	0.216244	2.76789
H	1.23357	1.00797	2.3361
C	2.41575	0.746734	4.1094
H	3.03139	-0.0123104	4.63532
H	1.57427	1.01604	4.78035
H	3.04283	1.64977	3.9632
C	0.991476	-1.02786	2.95444
H	0.551338	-1.33158	1.97808
H	0.153922	-0.812888	3.64845
H	1.57092	-1.88306	3.36047
C	0.254593	-4.41201	-0.692338
H	0.299464	-4.49758	0.416089
H	0.105874	-5.44268	-1.08249
C	1.34539	-1.35351	-1.29625
O	1.58053	-0.999481	-2.4452
97
TS2'
Ni	-0.440211	6.61925	13.1658
O	1.40098	4.87992	9.9263
O	0.34622	6.92746	10.0562
N	0.764227	5.68365	11.9565
N	-0.813046	9.4758	12.7421
N	1.27291	8.93785	13.0362
C	1.13157	4.67765	8.50149
C	1.81354	3.33552	8.21007
H	2.89721	3.39768	8.43473
H	1.69109	3.06369	7.1425
H	1.37357	2.53084	8.83259
C	1.75406	5.79217	7.6485
H	1.33252	6.77112	7.93846
H	1.54576	5.6044	6.57533
H	2.85278	5.81816	7.78562
C	-0.383634	4.57315	8.27544
H	-0.816143	3.79159	8.93273
H	-0.595972	4.30038	7.22225
H	-0.874772	5.53756	8.50158
C	0.791864	5.91379	10.6317
C	1.39273	4.47338	12.4953
H	2.47912	4.47578	12.2497
H	0.9809	3.54971	12.0214
C	1.23773	4.38557	14.0203
H	1.97404	3.6521	14.4106
H	1.52115	5.36992	14.4558
C	-0.163066	3.98072	14.5179
C	-1.32161	4.7905	13.9285
C	0.00918596	8.40233	12.9782
C	-0.07206	10.6532	12.6145
H	-0.547032	11.6143	12.4008
C	1.24005	10.3173	12.8157
H	2.14458	10.9299	12.8345
C	-2.24573	9.42371	12.8981
C	-3.03315	8.81292	11.8919
C	-4.42468	8.76314	12.1028
H	-5.06717	8.29619	11.3429
C	-5.00283	9.29907	13.2631
H	-6.09362	9.25105	13.4049
C	-4.19608	9.88437	14.2465
H	-4.65623	10.2858	15.162
C	-2.79624	9.94755	14.0943
C	-2.39749	8.27746	10.6197
H	-1.38266	7.89622	10.86
C	-3.16503	7.10101	10.0049
H	-3.31207	6.2869	10.7441
H	-2.58891	6.68593	9.1547
H	-4.16188	7.39638	9.61461
C	-2.20576	9.41681	9.59811
H	-3.18284	9.83724	9.27738
H	-1.67503	9.03938	8.7005
H	-1.60296	10.2452	10.0228
C	-1.93892	10.5619	15.1969
H	-0.87914	10.3298	14.9731
C	-2.08093	12.0964	15.2133
H	-3.12669	12.3948	15.4362
H	-1.80693	12.5427	14.2364
H	-1.42633	12.5417	15.9907
C	-2.24652	9.95657	16.5777
H	-1.53231	10.347	17.3316
H	-2.16337	8.85355	16.549
H	-3.2676	10.219	16.9243
C	2.40398	8.19406	13.5349
C	2.42877	7.89567	14.9224
C	3.51356	7.13706	15.4035
H	3.56233	6.88175	16.4716
C	4.52372	6.69479	14.5388
H	5.35817	6.09388	14.9321
C	4.47432	7.01125	13.1747
H	5.27114	6.65434	12.5068
C	3.41322	7.76896	12.6401
C	1.3556	8.41222	15.8757
H	0.418058	8.51506	15.2949
C	1.0494	7.44627	17.0283
H	0.809344	6.43306	16.6486
H	0.173992	7.80954	17.6021
H	1.89839	7.35862	17.7374
C	1.73488	9.81327	16.3971
H	2.67485	9.77464	16.9865
H	0.933625	10.2154	17.0504
H	1.88503	10.5269	15.5626
C	3.38055	8.14604	11.1658
H	2.31562	8.27546	10.8808
C	4.12104	9.48099	10.9338
H	3.70351	10.3075	11.5403
H	4.05777	9.77826	9.86674
H	5.19459	9.38184	11.1996
C	3.97109	7.06059	10.2544
H	5.06184	6.9332	10.4159
H	3.83002	7.34979	9.19464
H	3.47402	6.0834	10.4021
C	-1.48853	6.49919	14.5246
O	-2.07218	6.74011	15.5343
H	-1.4279	4.64015	12.8316
H	-0.340433	2.90854	14.2718
H	-2.29897	4.51821	14.3642
H	-0.194686	4.0533	15.6263
97
IM3'
Ni	-0.582122	6.47849	13.3124
O	1.44773	5.18122	9.99386
O	0.259826	7.12145	10.3288
N	0.766375	5.71217	12.0976
N	-0.805915	9.36949	12.5856
N	1.25668	8.78734	12.943
C	1.1678	5.09729	8.5577
C	1.96391	3.85951	8.12745
H	3.0421	3.99876	8.34381
H	1.84475	3.68433	7.03956
H	1.61227	2.9603	8.67157
C	1.65871	6.34132	7.8028
H	1.14712	7.24353	8.18175
H	1.4474	6.22636	6.71998
H	2.75116	6.46838	7.92639
C	-0.336027	4.87409	8.3444
H	-0.684774	4.00879	8.94374
H	-0.544576	4.66712	7.27564
H	-0.905926	5.77061	8.65075
C	0.770326	6.0872	10.8019
C	1.50053	4.50239	12.4794
H	2.57071	4.62297	12.1989
H	1.13798	3.60759	11.9194
C	1.39663	4.25487	13.9827
H	2.14624	3.49407	14.2861
H	1.67361	5.19729	14.5019
C	-0.0131619	3.81147	14.4168
C	-1.14644	4.52788	13.6851
C	-0.0265256	8.2968	12.94
C	-0.0197356	10.4914	12.3145
H	-0.458787	11.4399	11.9942
C	1.27797	10.1291	12.553
H	2.20463	10.7049	12.4998
C	-2.23492	9.44475	12.7873
C	-3.1221	8.85515	11.8577
C	-4.50435	8.97018	12.1119
H	-5.21634	8.51772	11.4049
C	-4.98243	9.64567	13.2409
H	-6.06604	9.72628	13.4179
C	-4.08023	10.2099	14.1532
H	-4.46134	10.7248	15.048
C	-2.69009	10.1144	13.9545
C	-2.63463	8.09922	10.6349
H	-1.52852	8.11228	10.6287
C	-3.04179	6.61741	10.7257
H	-2.60282	6.15246	11.6336
H	-2.66458	6.05831	9.84678
H	-4.14371	6.48808	10.7689
C	-3.12768	8.74776	9.32933
H	-4.23434	8.71385	9.23913
H	-2.7031	8.21276	8.45496
H	-2.81524	9.8102	9.26339
C	-1.73961	10.7125	14.9878
H	-0.71146	10.3846	14.7372
C	-1.75908	12.252	14.9335
H	-2.76527	12.6443	15.1901
H	-1.50021	12.6275	13.9233
H	-1.03268	12.6779	15.6559
C	-2.03892	10.2017	16.4086
H	-1.28393	10.5906	17.1217
H	-2.01902	9.09591	16.45
H	-3.03452	10.5362	16.766
C	2.37664	8.081	13.518
C	2.34922	7.82139	14.913
C	3.42823	7.10481	15.4689
H	3.42607	6.88434	16.5469
C	4.49703	6.67432	14.6757
H	5.32575	6.1068	15.1261
C	4.51666	6.97745	13.3079
H	5.36867	6.65073	12.6949
C	3.46614	7.69105	12.6991
C	1.25599	8.33994	15.8413
H	0.423458	8.71939	15.2195
C	0.671234	7.23316	16.7333
H	0.295939	6.3918	16.1167
H	-0.177226	7.62689	17.3283
H	1.42208	6.8305	17.4439
C	1.78748	9.52434	16.6716
H	2.62458	9.20889	17.329
H	0.986154	9.93913	17.3168
H	2.15928	10.3387	16.017
C	3.55938	8.07895	11.2286
H	2.52775	8.26368	10.8634
C	4.38511	9.376	11.0756
H	3.99875	10.206	11.6985
H	4.38824	9.71364	10.0189
H	5.43764	9.20098	11.3828
C	4.17871	6.97633	10.3554
H	5.23571	6.78016	10.6295
H	4.17684	7.29638	9.29459
H	3.60703	6.03219	10.4238
C	-1.84711	6.79714	14.4306
O	-2.70422	6.9749	15.2003
H	-1.26601	4.18645	12.6373
H	-0.11516	2.71412	14.2343
H	-2.11598	4.39099	14.2007
H	-0.122513	3.94828	15.5143
95
P1'
Ni	0.0307064	0.818254	-0.474777
O	-3.26068	2.55092	-0.100624
O	-1.9141	0.766091	0.55965
N	-1.05367	2.35274	-0.729407
N	2.16524	-1.04251	0.328742
N	0.277774	-2.02287	-0.0792466
C	1.43538	1.40243	-1.65469
H	2.20186	1.82219	-0.966889
H	1.87438	0.51554	-2.15648
C	1.02496	2.44661	-2.69362
H	0.340615	1.99769	-3.44857
H	1.93865	2.7443	-3.26212
C	-1.05214	3.47639	-1.63289
H	-1.45277	4.38859	-1.13461
H	-1.71723	3.28208	-2.5105
C	-2.09485	1.86835	-0.067208
C	-4.50326	2.01267	0.486197
C	-4.86364	0.695278	-0.20926
H	-4.09643	-0.0754524	-0.0155946
H	-4.94437	0.847334	-1.30454
H	-5.84068	0.325747	0.162316
C	-5.52936	3.10369	0.165218
H	-5.60141	3.25851	-0.929693
H	-5.23853	4.06373	0.63652
H	-6.52763	2.8119	0.547122
C	-4.34126	1.84508	2.00185
H	-5.31643	1.57259	2.45373
H	-4.00062	2.79569	2.45942
H	-3.60673	1.05378	2.23383
C	0.868501	-0.774181	-0.0695203
C	2.36411	-2.40583	0.560445
H	3.3245	-2.79935	0.903943
C	1.17311	-3.02534	0.297159
H	0.874871	-4.07634	0.346823
C	3.12759	-0.031561	0.666961
C	2.8926	0.759031	1.81929
C	3.84073	1.75545	2.12642
H	3.6821	2.39236	3.01003
C	4.98089	1.94115	1.33282
H	5.71029	2.72357	1.59339
C	5.19397	1.13339	0.206867
H	6.08927	1.2887	-0.41364
C	4.26746	0.13664	-0.15584
C	1.68058	0.563031	2.72405
H	1.08113	-0.273213	2.31444
C	2.10402	0.166956	4.15068
H	1.20805	-0.0277852	4.77556
H	2.68692	0.972989	4.64334
H	2.72796	-0.750066	4.14798
C	0.772872	1.80535	2.71822
H	-0.131971	1.62568	3.33337
H	0.441461	2.03414	1.68212
H	1.29678	2.69526	3.12532
C	4.49867	-0.718111	-1.39684
H	3.54735	-1.24484	-1.61724
C	5.58026	-1.78561	-1.13468
H	5.31901	-2.43185	-0.272902
H	6.55733	-1.30867	-0.91028
H	5.71382	-2.43584	-2.0238
C	4.85067	0.130474	-2.63164
H	5.83612	0.628148	-2.52045
H	4.08763	0.914222	-2.80739
H	4.90456	-0.510563	-3.53531
C	-1.13175	-2.24925	-0.251216
C	-1.68469	-2.25829	-1.55163
C	-3.0649	-2.51716	-1.66926
H	-3.5285	-2.52719	-2.66756
C	-3.85336	-2.76193	-0.536598
H	-4.92914	-2.96551	-0.651022
C	-3.28063	-2.72766	0.742689
H	-3.91239	-2.89614	1.62828
C	-1.90951	-2.45957	0.914083
C	-0.845238	-1.9692	-2.78821
H	0.211842	-1.89271	-2.46251
C	-0.935192	-3.10399	-3.82393
H	-0.265982	-2.89706	-4.6844
H	-1.96516	-3.21259	-4.22307
H	-0.638625	-4.07773	-3.38326
C	-1.23722	-0.606318	-3.38876
H	-2.29444	-0.603429	-3.72679
H	-0.595883	-0.362049	-4.26066
H	-1.10771	0.195233	-2.62855
C	-1.31018	-2.37659	2.31363
H	-0.241216	-2.10455	2.20838
C	-1.36759	-3.73733	3.03195
H	-0.846323	-4.52475	2.45014
H	-2.41638	-4.06891	3.18236
H	-0.888301	-3.6729	4.03064
C	-1.97126	-1.25871	3.14038
H	-1.92056	-0.299537	2.5896
H	-1.45477	-1.14422	4.11578
H	-3.03814	-1.48407	3.34879
C	0.378145	3.71989	-2.12536
H	0.361136	4.52164	-2.89372
H	0.997542	4.09638	-1.28053
34
lactam_6
C	0.772697	-0.0341496	-0.24985
C	2.27547	-0.0273049	0.0497591
C	2.6904	-1.23071	0.934138
N	3.89061	-0.757419	1.63898
C	4.74807	-1.70737	2.22067
O	5.81482	-1.12916	2.77816
C	6.85148	-1.93226	3.47248
C	7.51393	-2.89007	2.47621
C	7.83362	-0.855404	3.94075
C	6.22411	-2.66327	4.66443
O	4.48783	-2.90404	2.17561
C	3.09006	-0.0379684	-1.25785
C	2.72156	1.15656	0.9352
C	3.95809	0.65705	1.6799
O	4.81462	1.33456	2.21873
H	0.485765	-0.944587	-0.816301
H	0.489571	0.846512	-0.861918
H	0.174655	-0.00892561	0.684324
H	2.92441	-2.14272	0.353141
H	1.895	-1.48862	1.66784
H	7.90626	-2.32777	1.60526
H	6.79777	-3.65268	2.11966
H	8.36478	-3.40263	2.96807
H	8.24346	-0.300628	3.07396
H	8.6727	-1.32132	4.49383
H	7.32511	-0.131682	4.60738
H	5.4969	-3.42499	4.32901
H	5.71013	-1.94213	5.33113
H	7.02094	-3.16585	5.2483
H	2.83484	-0.925194	-1.87273
H	4.18081	-0.0656839	-1.0559
H	2.8788	0.870828	-1.85741
H	1.94975	1.3971	1.70033
H	2.94964	2.09088	0.38673
32
6a
C	1.02754	-0.197683	0.554967
C	2.39495	-0.200671	-0.128741
C	2.27859	-0.164232	-1.6515
C	3.39408	0.856325	0.467867
N	4.18881	-0.254028	0.991282
C	5.43045	-0.336535	1.54152
O	5.90428	0.919413	1.7849
C	7.21935	1.12091	2.41776
C	8.32394	0.545589	1.52134
C	7.32647	2.64672	2.50295
C	7.22341	0.495176	3.81895
O	6.00433	-1.4007	1.77449
C	3.36428	-1.31246	0.417813
H	0.452155	0.71321	0.286918
H	1.13268	-0.223476	1.65896
H	0.429345	-1.08103	0.247712
H	1.74142	0.748225	-1.98549
H	1.71626	-1.04533	-2.02578
H	3.27838	-0.167887	-2.13206
H	2.97405	1.52582	1.24938
H	3.93006	1.47579	-0.284138
H	8.26479	0.988995	0.506782
H	8.22867	-0.552297	1.43825
H	9.31757	0.789399	1.94822
H	7.27888	3.09882	1.4921
H	8.28762	2.93501	2.97259
H	6.49847	3.06164	3.11162
H	7.11096	-0.60245	3.75749
H	6.39279	0.908327	4.42617
H	8.1775	0.729989	4.33235
H	2.92462	-2.00561	1.16746
H	3.88417	-1.91205	-0.361479
72
IPrNi(CO)3
O	-0.105558	2.71091	2.72869
C	-0.0819105	1.63726	2.27654
Ni	-0.0715592	-0.0322282	1.61185
C	-0.0254609	0.144555	-0.364929
N	-1.08105	0.219917	-1.24135
C	-2.44285	-0.0600801	-0.873081
C	-3.21703	0.967672	-0.28495
C	-2.64491	2.36614	-0.0943242
C	-2.87558	3.21961	-1.35822
C	-3.18225	3.06805	1.16077
C	-4.53607	0.648229	0.0885826
C	-5.05128	-0.639852	-0.117136
C	-4.25784	-1.63768	-0.699458
C	-2.93093	-1.3704	-1.08984
C	-2.03619	-2.47267	-1.64894
C	-1.39047	-3.27529	-0.501093
C	-2.77068	-3.39525	-2.63497
C	-0.657933	0.468902	-2.54843
C	0.708385	0.5495	-2.50258
N	1.06993	0.350032	-1.16933
C	2.42685	0.221059	-0.709888
C	3.08148	1.35421	-0.173327
C	2.38044	2.70467	-0.107738
C	2.78575	3.53329	1.1201
C	2.61165	3.49675	-1.41142
C	4.40827	1.18526	0.266915
C	5.04501	-0.0613617	0.174079
C	4.36399	-1.16936	-0.347907
C	3.03307	-1.05498	-0.793566
C	2.28043	-2.2577	-1.35123
C	2.66242	-2.50347	-2.82473
C	2.47837	-3.52607	-0.505802
C	1.41545	-0.903313	2.13918
O	2.37517	-1.43942	2.52237
C	-1.60502	-0.871054	2.06368
O	-2.59202	-1.38906	2.3972
H	-1.54976	2.24993	0.0365754
H	-3.96099	3.34997	-1.55155
H	-2.42598	2.74881	-2.25543
H	-2.424	4.22613	-1.23868
H	-3.06477	2.42987	2.05903
H	-4.25637	3.32991	1.06231
H	-2.6273	4.01086	1.33834
H	-5.16853	1.41793	0.55368
H	-6.08361	-0.870581	0.187787
H	-4.67168	-2.64661	-0.842251
H	-1.21008	-1.98627	-2.2083
H	-2.16606	-3.75567	0.130436
H	-0.780637	-2.61908	0.150819
H	-0.731978	-4.07093	-0.905799
H	-3.55143	-4.00084	-2.13003
H	-2.0555	-4.10548	-3.09753
H	-3.25857	-2.81832	-3.44678
H	-1.36341	0.555852	-3.37958
H	1.45085	0.725515	-3.28567
H	1.29262	2.50009	-0.028526
H	2.6858	2.94724	2.05468
H	2.13601	4.42695	1.20718
H	3.8335	3.89219	1.04822
H	2.06992	4.46469	-1.38263
H	2.25947	2.93566	-2.29969
H	3.69184	3.71068	-1.55249
H	4.9504	2.04102	0.69435
H	6.08246	-0.172516	0.525222
H	4.8693	-2.14527	-0.396726
H	1.19929	-2.01335	-1.32169
H	2.47263	-1.60748	-3.44899
H	2.07479	-3.34529	-3.24576
H	3.73945	-2.75701	-2.91661
H	3.52883	-3.88231	-0.535491
H	1.84206	-4.34623	-0.895645
H	2.20613	-3.35165	0.553083
65
IPr
C	1.82792	1.47657	-2.91404
C	2.42819	0.076532	-2.6672
C	3.32201	-0.364678	-3.8356
C	3.13686	0.0592277	-1.31781
C	4.50219	0.382799	-1.19425
C	5.12079	0.428138	0.064373
C	4.38356	0.157708	1.22528
C	3.01386	-0.167813	1.1537
C	2.21813	-0.496207	2.4117
C	2.45544	0.520132	3.5399
C	2.51143	-1.93723	2.87383
C	2.41762	-0.215068	-0.128948
N	1.02853	-0.574576	-0.224517
C	-0.00137014	0.326578	-0.0640749
N	-1.10239	-0.496401	-0.150627
C	-2.45516	-0.0389929	0.0228189
C	-2.9991	-0.0333066	1.33098
C	-2.14445	-0.418895	2.53365
C	-2.9378	-1.11595	3.64909
C	-1.3967	0.823733	3.06135
C	-4.32999	0.403589	1.48058
C	-5.08314	0.812091	0.36971
C	-4.51876	0.797399	-0.91358
C	-3.19087	0.369425	-1.11421
C	-2.53812	0.425026	-2.48964
C	-1.97057	1.84009	-2.72566
C	-3.47554	-0.00707219	-3.62754
C	-0.775736	-1.84285	-0.353039
C	0.591714	-1.89294	-0.398108
H	1.26082	1.4996	-3.86763
H	2.63292	2.23901	-2.97132
H	1.14066	1.75897	-2.09168
H	1.58111	-0.638577	-2.60313
H	3.79065	-1.35155	-3.64413
H	4.13342	0.366563	-4.03181
H	2.7226	-0.442461	-4.76536
H	5.09075	0.60543	-2.09623
H	6.19003	0.679952	0.1399
H	4.8792	0.19781	2.20702
H	1.14423	-0.441252	2.14394
H	3.50214	0.49597	3.90837
H	1.79748	0.2947	4.40406
H	2.23464	1.55221	3.20108
H	1.90144	-2.1964	3.76407
H	3.58153	-2.05851	3.1446
H	2.27976	-2.67021	2.07493
H	-1.3749	-1.13524	2.1754
H	-3.66028	-0.427866	4.13525
H	-2.24855	-1.4753	4.44016
H	-3.50443	-1.98822	3.26409
H	-2.1156	1.58849	3.42334
H	-0.77938	1.27425	2.25746
H	-0.729197	0.550082	3.90431
H	-4.78443	0.425585	2.48189
H	-6.1227	1.14802	0.507115
H	-5.11841	1.12661	-1.77514
H	-1.67828	-0.276723	-2.47687
H	-1.25811	2.11093	-1.92105
H	-2.7877	2.59176	-2.73371
H	-1.43923	1.89601	-3.69811
H	-4.31443	0.706306	-3.76565
H	-3.9093	-1.0105	-3.44017
H	-2.91977	-0.0456199	-4.58658
H	-1.53542	-2.62558	-0.443496
H	1.28314	-2.72978	-0.538168
20
COD
C	0.0722193	1.69813	-0.191541
C	-1.17701	1.26687	-0.475222
C	-1.92692	0.0527042	0.0135005
H	-2.7386	0.389165	0.70154
H	-2.4663	-0.383185	-0.85799
C	-1.11616	-1.06605	0.704537
C	-0.0722213	-1.69826	-0.191462
C	1.17705	-1.26703	-0.475014
C	1.92689	-0.0528355	0.0137482
H	2.73848	-0.389264	0.701922
H	2.4664	0.383001	-0.85769
C	1.11606	1.06597	0.704614
H	1.83248	1.85238	1.02046
H	0.666924	0.680571	1.63981
H	1.76153	-1.895	-1.17289
H	-0.396739	-2.62078	-0.70681
H	-1.83261	-1.85245	1.02036
H	-0.667134	-0.680588	1.63976
H	-1.76141	1.89482	-1.1732
H	0.396789	2.62063	-0.706887
41
Ni(COD)2
C	1.31479	-1.49805	-0.677402
C	-1.31563	-1.49716	0.678005
C	-2.19871	-1.87935	-0.494588
C	-2.59788	-0.666239	-1.36673
C	-1.47603	0.36031	-1.47994
C	-1.31538	1.49861	-0.676331
C	-2.19725	1.88127	0.497006
C	-2.59635	0.668377	1.36947
C	1.47479	-0.359842	-1.48127
C	2.59683	0.666619	-1.36917
C	2.1985	1.87986	-0.496837
C	1.31645	1.49787	0.676584
C	1.4764	0.359564	1.48032
C	2.59762	-0.667689	1.36719
C	2.19768	-1.88065	0.495194
C	-1.47493	-0.358754	1.48172
H	0.708349	-2.31972	-1.09579
H	0.9507	-0.372024	-2.44977
H	0.710918	2.31995	1.0955
H	0.953198	0.372131	2.4493
H	-0.952819	0.372454	-2.44892
H	-0.709361	2.32028	-1.09535
H	-0.950843	-0.371121	2.45022
H	-0.709677	-2.31915	1.09648
H	2.86561	1.02166	-2.38547
H	3.51233	0.187311	-0.968536
H	1.63648	2.60519	-1.12223
H	3.10928	2.42423	-0.14955
H	2.86704	-1.02294	2.38325
H	3.51309	-0.188992	0.96578
H	1.63576	-2.60561	1.12109
H	3.10777	-2.42562	0.147058
H	-3.10915	-2.42374	-0.146444
H	-1.63718	-2.60471	-1.12037
H	-3.51308	-0.186946	-0.965388
H	-2.8675	-1.02145	-2.38275
H	-3.1077	2.42613	0.149605
H	-1.63485	2.60636	1.12233
H	-3.51212	0.189567	0.968879
H	-2.86493	1.02371	2.38572
Ni	4.1905e-05	0.000320773	0.000192219
131
(IPr)2Ni
Ni	2.32282	3.32918	10.3833
N	1.75179	5.73729	11.9535
N	3.60692	4.82646	12.5869
N	3.02333	1.63597	8.05987
N	0.966141	1.3623	8.64803
C	2.55797	4.63006	11.6895
C	2.29752	6.57793	12.9274
H	1.78122	7.47953	13.2665
C	3.46969	6.00365	13.3253
H	4.21927	6.31672	14.0573
C	0.441374	5.98407	11.4234
C	-0.646372	5.19199	11.883
C	-1.93678	5.56185	11.459
H	-2.80257	4.96916	11.7838
C	-2.14218	6.68174	10.6362
H	-3.16399	6.95769	10.3329
C	-1.0512	7.43495	10.1877
H	-1.21768	8.29698	9.52391
C	0.264486	7.09275	10.561
C	-0.415927	3.99441	12.801
H	0.415354	3.41741	12.3286
C	0.0365151	4.407	14.2166
H	-0.733077	5.04377	14.7024
H	0.992801	4.96078	14.2238
H	0.171704	3.50259	14.8444
C	-1.63305	3.07328	12.9047
H	-2.46659	3.55176	13.4623
H	-1.36038	2.14801	13.4508
H	-2.00774	2.77228	11.9108
C	1.44846	7.9022	10.0428
H	2.3695	7.33978	10.3003
C	1.52634	9.2857	10.7182
H	0.621381	9.88717	10.4897
H	2.40989	9.85013	10.3546
H	1.60483	9.20345	11.8201
C	1.41174	8.04676	8.51155
H	1.3327	7.05827	8.02115
H	2.3369	8.53929	8.14822
H	0.552298	8.66463	8.17769
C	4.76061	3.98937	12.7518
C	5.94465	4.3451	12.0667
C	7.10484	3.58551	12.3195
H	8.0378	3.82998	11.7888
C	7.08577	2.53472	13.2466
H	8.00288	1.95777	13.4424
C	5.89858	2.20816	13.9208
H	5.89528	1.37585	14.6392
C	4.7087	2.9214	13.683
C	5.97056	5.50479	11.0811
H	4.97842	5.9969	11.118
C	7.02751	6.55768	11.4574
H	6.86858	6.94218	12.4858
H	6.98263	7.41778	10.7578
H	8.05518	6.14086	11.4073
C	6.16118	4.97294	9.65518
H	7.13682	4.45964	9.54164
H	6.12026	5.79401	8.91065
H	5.36575	4.24371	9.40573
C	3.41942	2.5922	14.4261
H	2.58168	2.86237	13.7488
C	3.29167	3.44682	15.7044
H	4.13702	3.24026	16.3939
H	2.34774	3.2133	16.2385
H	3.2908	4.53047	15.4781
C	3.28715	1.10134	14.7692
H	3.47187	0.463274	13.8838
H	2.26558	0.885066	15.1414
H	3.99896	0.796867	15.5648
C	2.10174	2.08336	9.00103
C	2.48271	0.693418	7.18169
H	3.07931	0.242364	6.38357
C	1.18155	0.518044	7.55513
H	0.387233	-0.117259	7.15276
C	4.40348	2.01644	7.94978
C	4.75241	3.03847	7.03327
C	6.12238	3.28172	6.81802
H	6.42968	4.0677	6.11298
C	7.0995	2.54031	7.49806
H	8.16603	2.74623	7.31803
C	6.72661	1.54491	8.41297
H	7.50343	0.976494	8.94481
C	5.36908	1.24875	8.6443
C	3.67025	3.87884	6.36881
H	2.76776	3.23854	6.27602
C	3.29296	5.05844	7.28698
H	4.15277	5.7478	7.41464
H	2.98638	4.69763	8.29765
H	2.45048	5.63126	6.85078
C	4.0444	4.36357	4.96083
H	4.87434	5.10012	4.98712
H	3.17745	4.86942	4.48928
H	4.35318	3.52423	4.30451
C	4.93679	0.173423	9.63126
H	3.94562	-0.200402	9.29739
C	4.75055	0.804219	11.0217
H	5.7045	1.23532	11.3819
H	4.41289	0.0463912	11.7583
H	3.99552	1.62651	10.9916
C	5.89235	-1.02806	9.68322
H	6.87665	-0.752786	10.1161
H	6.07026	-1.45837	8.67615
H	5.46663	-1.82361	10.3281
C	-0.337012	1.44113	9.24696
C	-0.671767	0.511098	10.2618
C	-2.01237	0.467544	10.6887
H	-2.31095	-0.246513	11.4697
C	-2.97181	1.3303	10.1373
H	-4.01466	1.28291	10.4871
C	-2.60866	2.25929	9.15131
H	-3.36915	2.93435	8.73331
C	-1.28626	2.31921	8.66901
C	0.40395	-0.368115	10.8851
H	1.16691	-0.558683	10.1005
C	1.10797	0.39585	12.0229
H	1.54679	1.35449	11.6533
H	1.92802	-0.214922	12.4492
H	0.393076	0.634845	12.8374
C	-0.117317	-1.73045	11.3649
H	-0.810059	-1.62637	12.2258
H	0.727865	-2.36351	11.7035
H	-0.65355	-2.2729	10.5593
C	-0.869381	3.29145	7.57345
H	-0.0377144	2.81174	7.01525
C	-0.31786	4.58358	8.20043
H	-1.10725	5.10644	8.77415
H	0.049801	5.27191	7.41239
H	0.523457	4.36577	8.89922
C	-1.98729	3.59453	6.56504
H	-1.58772	4.2059	5.73045
H	-2.81168	4.17711	7.02672
H	-2.42136	2.66766	6.13683
17
nbe
C	-0.0699392	-1.13082	0.332096
C	-1.26003	-0.676579	-0.505212
C	-1.25952	0.677411	-0.505362
C	-0.0690847	1.13093	0.331849
C	-0.0232594	0.000157893	1.39003
C	1.2095	0.780006	-0.512902
C	1.20891	-0.781037	-0.51273
H	-0.0993387	-2.17325	0.702257
H	-1.90214	-1.34313	-1.1005
H	-1.90113	1.34431	-1.10079
H	-0.0976982	2.17347	0.701778
H	-0.907386	0.000562369	2.05919
H	0.906026	-0.000131039	1.99825
H	2.11739	1.1833	-0.0192378
H	1.16102	1.21557	-1.53041
H	2.1165	-1.18491	-0.0189807
H	1.1601	-1.21678	-1.53015
100
IPrNi(nbe)2
C	-0.728642	1.40689	3.41684
C	-1.45029	0.214321	2.75765
C	-1.815	-0.839837	3.80809
C	-2.61935	0.65156	1.88333
C	-3.95458	0.375405	2.23096
C	-5.01981	0.774091	1.40759
C	-4.76571	1.42649	0.195811
C	-3.44489	1.7029	-0.214236
C	-3.1901	2.33007	-1.58248
C	-3.80888	1.48841	-2.71497
C	-3.69091	3.78562	-1.64055
C	-2.39276	1.33409	0.658343
N	-1.05809	1.72131	0.300116
C	-0.00873753	0.871823	-0.00507735
Ni	0.0135565	-1.02516	-0.0287367
C	-1.51646	-1.29847	-1.3354
H	-1.40838	-0.652922	-2.22349
C	-0.761957	-2.49635	-1.14003
C	-1.71811	-3.51957	-0.532145
H	-1.24441	-4.37897	-0.0187435
C	-2.70172	-3.9132	-1.68087
C	-3.5355	-2.60542	-1.88561
C	-2.92742	-1.62814	-0.827619
H	-3.57808	-0.772939	-0.583381
C	-2.62576	-2.60903	0.32302
C	0.822739	-2.50694	1.04435
H	0.0474512	-2.88668	1.73324
C	1.55188	-1.29846	1.26899
H	1.43312	-0.67778	2.1733
C	2.96773	-1.58385	0.747712
H	3.59976	-0.709544	0.522807
C	3.60142	-2.5755	1.77667
C	2.79513	-3.895	1.54
C	1.79848	-3.49235	0.405691
H	1.34155	-4.34808	-0.128672
C	2.68152	-2.53901	-0.428138
N	1.01878	1.75592	-0.287364
C	2.36277	1.41063	-0.654009
C	2.60519	0.768093	-1.89733
C	1.44539	0.345382	-2.79053
C	0.734337	1.55383	-3.43242
C	1.82109	-0.689178	-3.85646
[truncated: 456 more rows]
